# Supplementary material for: Influence of Harvesting and Seasonal Variability on the Physicochemical and Antioxidant Properties of Native Bee (Tetragonisca fiebrigi) Honey from Bolivia’s Tropical Dry Forests
Source: Molecules. 2026 May 25;31(11):1819. doi: 10.3390/molecules31111819 (PMC13258332; doi:10.3390/molecules31111819)
Supplement: Supplementary file 1 [file molecules-31-01819-s001.zip]

Archive with 1 entries (1 files):
- molecules-4293621-supplementary.pdf
